# Supplementary material for: Atezolizumab/Bevacizumab vs. Lenvatinib as First-Line Therapy for Unresectable Hepatocellular Carcinoma: A Real-World, Multi-Center Study
Source: Cancers (Basel). 2022 Mar 29;14(7):1747. doi: 10.3390/cancers14071747 (PMC8996911; doi:10.3390/cancers14071747)
Supplement: Supplementary file 1 [file cancers-14-01747-s001.zip]

Archive with 1 entries (1 files):
- cancers-1634252-supplementary.pdf
